# Supplementary material for: Silver Nanoparticle-Coated Polyhydroxyalkanoate Based Electrospun Fibers for Wound Dressing Applications
Source: Materials (Basel). 2021 Aug 28;14(17):4907. doi: 10.3390/ma14174907 (PMC8434271; doi:10.3390/ma14174907)
Supplement: Supplementary file 1 [file materials-14-04907-s001.zip]

Archive with 1 entries (1 files):
- materials-1284964-supplementary.pdf
